# Supplementary material for: Combining Linkage and Association Mapping Approaches to Study the Genetic Architecture of Verticillium Wilt Resistance in Sunflower
Source: Plants (Basel). 2025 Apr 11;14(8):1187. doi: 10.3390/plants14081187 (PMC12030505; doi:10.3390/plants14081187)
Supplement: Supplementary file 1 [file plants-14-01187-s001.zip]

Archive with 8 entries (8 files):
- Figure S1.pdf
- Figure S2.pdf
- Figure S3.pdf
- Figure S4.pdf
- Figure S5.pdf
- Figure S6.tiff
- Figure S7.pdf
- Supplementary Tables Montecchia et al 2025.xlsx
