# Supplementary material for: Combining Linkage and Association Mapping Approaches to Study the Genetic Architecture of Verticillium Wilt Resistance in Sunflower
Source: Plants (Basel). 2025 Apr 11;14(8):1187. doi: 10.3390/plants14081187 (PMC12030505; doi:10.3390/plants14081187)
Supplement: Supplementary file 1 [file plants-14-01187-s001.zip › Supplementary Tables Montecchia et al 2025.xlsx]

## Sheet: Table S1
Supplementary Table S1. BLUPs used for GWAS and Post-hoc DGC-Classes of AMP's Inbred Lines for the disease descriptors included in this study. Cycle length, CMS status and branching. Data from Montecchia et al. 2021.
						DGC CLASSES*
Id AMP VD	DI.Flw	DI.AUDPCI	DS.Gf	bDS.Gf	PC1	DI.Flw	DS.Gf	bDS.Gf	DI.AUDPCI	K-Means	Cycle Length	Fertility Status	Branching
PMA1	0.476321	0.247521	0.464042	1.16156	1.91067	2	1	1	1	3	Short	Maintainer	0
PMA2	0.249638	-0.0332068	-0.363174	-0.204672	-1.62973	2	2	2	2	2	Intermediate	Maintainer	0
PMA3	-1.71467	-0.456966	-0.743138	-2.07945	-3.64319	3	2	3	2	1	Short	Maintainer	0
PMA4	0.765592	0.28544	0.688091	1.63508	2.93116	2	1	1	1	3	Short	Maintainer	0
PMA5	-0.706356	-0.335169	-0.182226	-0.56055	-3.16069	3	2	2	2	1	Intermediate	Maintainer	0
PMA6	0.938434	0.443545	0.117606	1.04709	1.18277	2	1	1	1	2	Intermediate	Maintainer	0
PMA7	-0.983919	-0.523744	-0.422233	-0.963657	-3.36565	3	2	2	2	1	Intermediate	Maintainer	0
PMA8	-0.39974	-0.347861	0.0009979	-0.739201	-2.26978	3	2	2	2	2	Short	Maintainer	0
PMA9	-0.488685	-0.147264	-0.329517	-0.67475	-2.327	3	2	2	2	1	Short	Maintainer	0
PMA10	0.234988	-0.0672446	0.519453	0.714019	0.500086	2	1	1	1	2	Intermediate	Restorer	1
PMA11	-0.0610344	0.167011	0.190359	0.713661	0.404006	2	1	1	1	2	Short	Restorer	1
PMA12	0.681054	0.473614	-0.069801	1.04768	1.9887	2	2	1	1	3	Intermediate	Restorer	0
PMA13	0.619625	0.387065	0.371157	0.923046	1.76977	2	1	1	1	3	Short	Restorer	1
PMA14	1.21736	0.652692	0.674474	1.5844	5.25042	2	1	1	1	3	Intermediate	Restorer	0
PMA15	1.52331	0.710482	0.732624	1.31454	5.72482	1	1	1	1	4	Short	Restorer	1
PMA16	1.63873	0.436927	0.289463	1.99302	4.64019	1	1	1	1	3	Short	Restorer	0
PMA17	-0.199562	-0.215663	-0.31181	-0.0491245	-1.23143	2	2	2	2	2	Intermediate	Restorer	1
PMA18	0.401068	0.289703	-0.379256	0.225215	-0.779555	2	2	1	1	2	Long	Restorer	1
PMA19	-1.46413	-0.837516	-0.000988506	-1.63393	-3.29783	3	2	3	2	1	Long	Restorer	0
PMA20	0.741945	0.519722	0.248721	1.27523	2.56112	2	1	1	1	3	Intermediate	Restorer	1
PMA21	-0.699348	-0.311282	-0.561541	-1.31182	-3.42486	3	2	3	2	1	Intermediate	Restorer	1
PMA23	0.465334	0.279708	0.365419	0.848217	1.12712	2	1	1	1	2	Intermediate	Restorer	1
PMA24	-1.99955	-0.948726	-0.577882	-2.64619	-5.18208	3	2	3	2	1	Long	Maintainer	1
PMA26	-2.16063	-0.940969	-0.772192	-2.51588	-4.14701	3	2	3	2	1	Long	Restorer	1
PMA27	-1.2219	-0.779243	-0.302172	-1.87672	-3.28683	3	2	3	2	1	Short	Restorer	1
PMA28	-0.928307	-0.354548	-0.510914	-1.5045	-3.49458	3	2	3	2	1	Intermediate	Restorer	1
PMA29	0.973842	0.679631	0.379458	1.2903	3.49943	2	1	1	1	3	Intermediate	Restorer	1
PMA30	1.58645	0.937747	0.414238	1.57616	5.95342	1	1	1	1	4	Intermediate	Restorer	1
PMA31	1.78199	0.556211	0.921546	2.01835	7.02014	1	1	1	1	4	Intermediate	Restorer	1
PMA32	1.50607	0.686787	0.300137	1.53116	4.7557	1	1	1	1	3	Intermediate	Restorer	1
PMA33	-1.62719	-0.908274	-0.476804	-2.39304	-4.65919	3	2	3	2	1	Long	Maintainer	0
PMA34	-1.78604	-0.749086	0.229232	-2.42048	-3.38693	3	1	3	2	1	Intermediate	Restorer	1
PMA35	-2.1411	-0.858997	-0.491301	-2.07179	-4.22602	3	2	3	2	1	Short	Restorer	1
PMA36	-0.125413	0.0736168	-0.368387	-0.0811194	-2.08261	2	2	2	1	2	Intermediate	Maintainer	0
PMA37	-0.0555764	0.193747	0.740974	1.04648	2.42827	2	1	1	1	3	Short	Maintainer	0
PMA38	1.28487	0.375551	0.843096	2.03366	4.76853	1	1	1	1	3	Intermediate	Maintainer	0
PMA39	0.829947	0.2809	0.517045	1.24418	2.66353	2	1	1	1	3	Short	Maintainer	0
PMA40	-0.485754	-0.0574658	-0.247287	-0.594824	-1.43913	3	2	2	2	2	Intermediate	Maintainer	0
PMA42	1.24996	0.306837	0.629061	1.6209	4.58949	1	1	1	1	3	Intermediate	Maintainer	0
PMA43	-0.159219	0.127446	-0.269776	-0.117008	-1.17374	2	2	2	1	2	Intermediate	Maintainer	0
PMA44	2.19637	0.68616	0.841011	2.47369	8.41402	1	1	1	1	4	Short	Maintainer	0
PMA46	-0.976482	-0.622593	-0.99452	-2.26769	-4.74084	3	3	3	2	1	Short	Maintainer	0
PMA47	0.22318	0.0901768	-0.283282	-0.341719	0.3663	2	2	2	1	2	Intermediate	Maintainer	0
PMA48	0.233077	0.240875	0.21357	0.450937	0.246842	2	1	1	1	2	Short	Maintainer	0
PMA49	-0.698145	-0.384729	-0.0750043	-0.605377	-1.99169	3	2	2	2	2	Short	Maintainer	0
PMA50	0.546191	0.186272	-0.198512	0.581792	-0.394811	2	2	1	1	2	Intermediate	Maintainer	0
PMA51	-2.27911	-0.889533	-0.22107	-2.07383	-3.74969	3	2	3	2	1	Intermediate	Maintainer	0
PMA52	-1.36357	-0.576622	-0.633026	-2.29342	-3.9452	3	2	3	2	1	Intermediate	Maintainer	0
PMA53	2.08255	0.709826	0.698949	2.04657	6.35741	1	1	1	1	4	Short	Maintainer	0
PMA54	-0.980135	-0.610361	-0.173586	-1.70443	-3.24273	3	2	3	2	1	Intermediate	Maintainer	0
PMA55	1.50067	0.69453	0.527375	1.09195	6.77877	1	1	1	1	4	Intermediate	Maintainer	0
PMA56	-0.394107	-0.0469649	0.0804058	-0.252734	-1.20522	3	1	2	1	2	Long	Maintainer	0
PMA57	1.40287	0.368083	0.117022	1.33229	3.62612	1	1	1	1	3	Short	Restorer	1
PMA58	1.3719	0.745468	0.635188	2.17076	7.57122	1	1	1	1	4	Short	Restorer	1
PMA59	0.184313	0.385245	0.302837	0.947776	1.15428	2	1	1	1	2	Intermediate	Restorer	1
PMA60	-0.555984	-0.127641	0.196828	-0.462503	-1.96131	3	1	2	2	2	Short	Maintainer	0
PMA61	-0.0823625	0.0210979	-0.630146	-0.500562	-1.85553	2	2	2	1	2	Intermediate	Maintainer	0
PMA62	0.955361	0.226519	0.408365	0.985946	2.89175	2	1	1	1	3	Short	Restorer	1
PMA63	0.678877	0.447285	0.274484	1.48113	2.07308	2	1	1	1	3	Short	Maintainer	0
PMA64	-1.55263	-0.588701	-0.838655	-1.46203	-4.65619	3	3	3	2	1	Intermediate	Maintainer	0
PMA65	0.709473	0.36258	0.4553	0.268331	1.54907	2	1	1	1	3	Short	Maintainer	0
PMA66	-1.82382	-0.880464	-0.529634	-2.13727	-4.09664	3	2	3	2	1	Intermediate	Maintainer	0
PMA67	-1.30099	-0.680097	-0.0428345	-1.6389	-3.02636	3	2	3	2	1	Short	Maintainer	0
PMA68	-0.311558	-0.171701	0.246899	-0.339409	-1.75984	2	1	2	2	2	Intermediate	Maintainer	0
PMA69	-0.862955	-0.437349	-0.153134	-1.49745	-3.13114	3	2	3	2	1	Long	Maintainer	0
PMA70	2.49824	0.714556	0.430101	2.8692	9.3204	1	1	1	1	4	Intermediate	Maintainer	0
PMA71	1.88435	0.623176	0.589051	1.78097	8.12698	1	1	1	1	4	Long	Restorer	1
PMA72	-1.29978	-0.228096	-0.62438	-1.28224	-3.38321	3	2	3	2	1	Short	Restorer	1
PMA74	-0.155801	-0.170671	-0.0704188	0.425719	-1.94445	2	2	1	2	2	Intermediate	Maintainer	0
PMA75	-0.432642	0.0103299	0.108813	-0.395312	-2.2867	3	1	2	1	1	Intermediate	Maintainer	0
PMA76	-0.507839	-0.119702	0.361768	0.274204	-0.0350368	3	1	1	2	2	Short	Restorer	0
PMA77	0.698	0.426287	0.0320343	0.695975	2.6113	2	1	1	1	3	Intermediate	Restorer	0
PMA78	0.523813	0.155676	0.0286882	0.486966	0.410732	2	2	1	1	2	Intermediate	Restorer	1
PMA79	-1.48825	-0.481074	-1.12517	-2.20305	-4.23142	3	3	3	2	1	Intermediate	Restorer	1
PMA80	1.0197	0.427286	0.268714	1.39112	3.68924	2	1	1	1	3	Intermediate	Restorer	1
PMA81	0.0185027	0.101246	-0.456501	-0.145866	-1.84308	2	2	2	1	2	Short	Maintainer	0
PMA82	0.969276	0.556342	0.454095	1.31445	3.47084	2	1	1	1	3	Short	Maintainer	0
PMA83	1.75604	0.624742	0.276162	1.44589	4.30637	1	1	1	1	3	Short	Maintainer	0
PMA84	-0.615704	-0.327654	-0.324926	-0.174258	-2.49173	3	2	2	2	1	Short	Maintainer	0
PMA85	1.13495	0.207326	0.142734	1.59441	1.38554	2	1	1	1	3	Intermediate	Maintainer	0
PMA86	1.04365	0.488695	0.668372	1.49924	5.5848	2	1	1	1	4	Long	Maintainer	0
PMA87	0.847084	0.288651	0.462086	1.65393	2.33014	2	1	1	1	3	Short	Maintainer	0
PMA88	0.532649	0.270624	-0.327954	0.802914	-0.298559	2	2	1	1	2	Short	Maintainer	0
PMA89	-2.02737	-1.00481	-0.884819	-2.06413	-5.16993	3	3	3	2	1	Short	Maintainer	0
PMA90	-1.12409	-0.438884	-0.699886	-1.50209	-3.27376	3	2	3	2	1	Intermediate	Maintainer	0
PMA91	-1.61356	-0.76579	-0.795206	-2.15911	-5.01015	3	2	3	2	1	Long	Maintainer	0
PMA92	1.43606	0.506382	0.17055	0.514092	4.9683	1	1	1	1	4	Intermediate	Maintainer	0
PMA93	1.16311	0.198643	0.49055	1.21289	2.97016	2	1	1	1	3	Short	Restorer	1
PMA94	0.327314	0.190859	0.435162	0.703276	0.0830158	2	1	1	1	2	Short	Restorer	1
PMA95	-0.995837	-0.114701	-0.167803	-0.59073	-2.55528	3	2	2	2	1	Long	Restorer	1
PMA96	-0.768851	0.0442661	0.163035	-0.674434	-2.24565	3	1	2	1	1	Intermediate	Restorer	1
PMA98	-1.44489	-0.613635	-0.46333	-1.98253	-4.03102	3	2	3	2	1	Long	Restorer	1
PMA99	0.536382	0.101769	0.35014	1.31439	1.97444	2	1	1	1	3	Intermediate	Restorer	1
PMA100	-1.44535	-0.741209	-0.492271	-1.68452	-3.8257	3	2	3	2	1	Intermediate	Restorer	1
PMA101	0.14295	0.108444	-0.102787	-0.0426557	-1.36582	2	2	2	1	2	Intermediate	Restorer	1
PMA102	1.75617	0.78931	0.11727	1.89197	6.62595	1	1	1	1	4	Intermediate	Restorer	1
PMA103	0.351982	-0.0623319	0.472769	0.480259	0.107807	2	1	1	2	2	Short	Restorer	1
PMA104	-0.585042	-0.105057	-0.423727	-0.792423	-2.19207	3	2	2	2	1	Short	Restorer	1
PMA105	1.47783	0.323532	0.543669	1.81758	7.12509	1	1	1	1	4	Short	Restorer	1
PMA106	-1.36341	-0.803341	-0.334149	-2.23757	-4.30732	3	2	3	2	1	Intermediate	Restorer	1
PMA107	1.62805	0.748878	0.23726	1.46991	6.6859	1	1	1	1	4	Short	Restorer	1
PMA108	-0.784961	-0.309067	-0.372349	-0.720998	-2.76102	3	2	2	2	1	Intermediate	Restorer	1
PMA109	0.955032	0.473922	0.68046	1.09489	3.51311	2	1	1	1	3	Intermediate	Restorer	1
PMA110	0.0563776	-0.0383766	-0.403615	-0.201185	-2.8547	2	2	2	2	1	Intermediate	Restorer	1
PMA111	0.753702	-0.0108221	0.341806	0.726313	1.24536	2	1	1	1	2	Intermediate	Restorer	1
PMA112	-1.54214	-0.704851	-0.219794	-0.766757	-4.24408	3	2	2	2	1	Long	Restorer	1
PMA113	1.03211	0.581391	0.00145167	1.01827	2.82089	2	2	1	1	3	Long	Restorer	0
PMA114	0.957278	0.663402	0.160868	1.15273	3.86545	2	1	1	1	3	Short	Restorer	1
PMA115	0.907638	0.520196	0.16916	0.625048	1.93543	2	1	1	1	3	Intermediate	Restorer	0
PMA116	-0.0492029	0.116509	-0.0135116	-0.269151	-0.89623	2	2	2	1	2	Short	Restorer	1
PMA117	-0.552888	-0.160403	0.146488	-0.250589	-1.9724	3	1	2	2	2	Long	Restorer	1
PMA118	0.327153	0.266592	-0.154501	0.42731	-0.749887	2	2	1	1	2	Intermediate	Restorer	1
PMA119	0.669178	0.337025	-0.174524	0.766177	0.444101	2	2	1	1	2	Intermediate	Restorer	1
PMA121	-0.539634	-0.191245	0.0383242	-0.123665	-1.77078	3	1	2	2	2	Intermediate	Restorer	1
PMA122	2.29132	0.91748	0.830135	2.44641	8.77881	1	1	1	1	4	Short	Restorer	1
PMA123	0.472098	0.0642976	0.250454	0.685573	0.371383	2	1	1	1	2	Intermediate	Restorer	1
PMA124	2.2989	0.962644	0.839851	2.05352	11.4277	1	1	1	1	4	Intermediate	Restorer	1
PMA125	0.954262	0.379302	0.380645	1.2794	2.17014	2	1	1	1	3	Intermediate	Restorer	1
PMA126	1.96121	0.860774	0.704125	1.67997	7.86857	1	1	1	1	4	Intermediate	Restorer	1
PMA127	0.44907	0.433878	-0.0582189	0.726385	1.08048	2	2	1	1	2	Intermediate	Restorer	1
PMA128	1.0803	0.37847	0.727629	0.969128	2.9205	2	1	1	1	3	Intermediate	Restorer	0
PMA129	2.0471	0.799754	1.03936	2.13762	9.96327	1	1	1	1	4	Short	Restorer	1
PMA130	0.399776	-0.011325	0.285791	0.417448	0.687384	2	1	1	1	2	Intermediate	Restorer	1
PMA131	-1.55024	-0.636224	-0.0771526	-1.7379	-4.63467	3	2	3	2	1	Intermediate	Restorer	1
PMA132	0.0669504	-0.255123	0.410355	-0.00687025	-0.69462	2	1	2	2	2	Intermediate	Restorer	1
PMA133	-1.09852	-0.45603	-0.546639	-1.7979	-3.30835	3	3	3	2	1	Intermediate	Restorer	1
PMA134	1.4542	0.695054	0.36255	1.43575	3.89042	1	1	1	1	3	Intermediate	Restorer	1
PMA135	0.22766	0.330769	0.124919	0.381871	0.667487	2	1	1	1	2	Short	Maintainer	0
PMA136	-0.940543	-0.594735	-0.791285	-2.11895	-4.15025	3	2	3	2	1	Short	Restorer	1
PMA137	0.996326	0.339261	-0.0435386	0.637207	0.874883	2	2	1	1	2	Intermediate	Maintainer	0
PMA138	0.0507936	0.175047	-0.28718	0.0509193	-1.08384	2	2	2	1	2	Short	Maintainer	1
PMA139	-0.427525	-0.174467	-0.256638	-0.673797	-1.75205	3	2	2	2	2	Short	Maintainer	0
*Higher DGC-class means higher resistance

## Sheet: Table S2
Supplementary Table S2. BLUPs used for Composite Interval Mapping in the PAC2 x RHA439 biparental mapping population. Post-hoc DGC-Classes of BMP's Inbred Lines for the disease descriptors used in this study. Data from Montecchia et al. 2021
						DGC Classes
Id RIL	DI.Flw	DI.AUDPC	DS.Gf	bDS.Gf	PC1	DI.Flw	DS.Gf	bDS.Gf	DI.AUDPC	K.Means	Parental / RIL
PAC2	1.60718	0.684077	0.681049	2.14813	8.03548	1	2	1	1	4	Susceptible
RHA439	-1.2376	-0.698321	-1.25988	-2.76159	-5.66458	3	2	3	1	1	Tolerant
PMB_104	0.94869	0.681192	0.0833426	0.995897	-0.715327	2	2	2	1	3	RIL
PMB_105	0.260326	0.16688	0.435462	-0.0991324	-0.022372	2	2	3	1	2	RIL
PMB_108A	-0.582192	-0.096637	-0.1362	-0.505157	0.413042	3	2	3	1	1	RIL
PMB_108B	-0.21815	-0.0124349	-0.0546576	-0.41447	0.303434	3	2	3	1	2	RIL
PMB_110	-1.09921	-0.866572	-0.304504	-0.805125	0.688714	3	2	3	1	1	RIL
PMB_120	-1.32742	-1.70607	0.431925	-1.62722	0.52905	3	1	3	1	2	RIL
PMB_129	0.611211	0.258562	-0.127316	0.466358	-0.124677	2	2	2	1	3	RIL
PMB_136	-0.62926	0.0565718	-0.194126	-0.706327	0.40711	3	2	3	1	1	RIL
PMB_14	-0.553083	-0.197601	-0.227819	-0.806444	0.514376	3	2	3	1	1	RIL
PMB_150	-1.10074	-0.285316	-0.048064	-1.12268	0.484141	3	2	3	1	2	RIL
PMB_157	-0.359257	-0.476459	0.0258367	0.204788	0.284376	3	2	3	1	2	RIL
PMB_167	0.16682	0.22383	0.48344	0.990338	-0.286127	2	2	2	1	3	RIL
PMB_17	-0.557416	-0.170014	-0.170013	-0.622922	0.493759	3	2	3	1	1	RIL
PMB_191	1.75154	0.742534	0.605877	2.0015	-1.58101	1	2	1	1	4	RIL
PMB_194-1	0.784609	0.466645	0.493008	1.26734	-0.754581	2	2	2	1	3	RIL
PMB_20	-0.69182	-0.467664	-0.151397	-0.389737	0.519983	3	2	3	1	1	RIL
PMB_203-2	0.300586	0.217894	-0.0323408	0.709612	-0.282165	2	2	2	1	3	RIL
PMB_210	-1.24652	-0.941799	-0.785713	-1.84296	0.772622	3	2	3	1	1	RIL
PMB_213	-1.14906	-0.463808	0.03963	-0.89551	0.666701	3	2	3	1	1	RIL
PMB_218	-0.0733024	0.141657	-0.0624932	-0.109706	0.133447	3	2	3	1	2	RIL
PMB_219	-0.87337	-1.08456	-0.377186	-1.30043	0.589165	3	2	3	1	1	RIL
PMB_220	-0.424586	-0.280794	-0.351323	-0.537429	0.394237	3	2	3	1	1	RIL
PMB_229-1	0.283905	0.208103	0.0467706	0.194018	-0.271164	2	2	3	1	3	RIL
PMB_230	-0.176987	-0.0128732	-0.406595	-0.895556	0.43397	3	2	3	1	1	RIL
PMB_233-3	-0.807625	-0.103502	0.439055	-0.483278	0.208658	3	2	3	1	2	RIL
PMB_248	-0.0702049	-0.197254	-0.0209349	0.0912576	0.205897	3	2	3	1	2	RIL
PMB_250	0.543848	0.372722	0.340838	0.888079	-0.218065	2	2	2	1	3	RIL
PMB_255	-1.26611	-0.754269	-0.823875	-1.60984	0.851587	3	2	3	1	1	RIL
PMB_278	-0.493032	-0.0493325	-0.145062	-0.275642	0.343182	3	2	3	1	2	RIL
PMB_294	0.150229	0.0559539	0.408083	0.221466	-0.113652	2	2	3	1	2	RIL
PMB_295	-0.979572	-0.844944	0.0967212	-0.805682	0.475838	3	2	3	1	1	RIL
PMB_296	-0.116669	-0.00156962	-0.628926	-0.479218	0.31185	3	2	3	1	1	RIL
PMB_298	-1.24356	-0.485956	-0.519197	-1.76343	0.800169	3	2	3	1	1	RIL
PMB_302	-0.0400617	-0.149167	0.0191604	-0.260982	0.243022	3	2	3	1	2	RIL
PMB_305	0.68777	0.349215	0.219647	0.87544	-0.458755	2	2	2	1	3	RIL
PMB_307	-0.908761	-0.462302	-0.40331	-1.62909	0.604151	3	2	3	1	1	RIL
PMB_312	-0.99163	-0.292979	0.452055	-1.14757	0.35711	3	2	3	1	2	RIL
PMB_33	0.344233	0.316778	-0.270065	0.264442	0.007602	2	2	3	1	2	RIL
PMB_332	0.677949	0.47739	-0.338998	0.121444	-0.093338	2	2	3	1	3	RIL
PMB_338	0.290833	0.395219	0.14232	0.473949	-0.266422	2	2	2	1	3	RIL
PMB_341	0.991534	0.564472	0.0821938	0.96912	-0.694644	2	2	2	1	3	RIL
PMB_343	-0.426218	-0.0331008	-0.172818	-0.362668	0.418794	3	2	3	1	1	RIL
PMB_345	0.38397	0.420256	0.081868	0.501999	-0.267021	2	2	2	1	3	RIL
PMB_346	0.477946	0.0714367	0.292452	0.989217	-0.395577	2	2	2	1	3	RIL
PMB_396	0.949326	0.497733	0.0394741	0.865109	-0.250714	2	2	2	1	3	RIL
PMB_398	-1.08115	-0.579111	-0.53201	-1.89113	0.71353	3	2	3	1	1	RIL
PMB_40	-0.572921	-0.2903	-0.864985	-1.8804	0.66768	3	2	3	1	1	RIL
PMB_402-2	-1.21625	-0.609362	-0.427895	-1.68571	0.800585	3	2	3	1	1	RIL
PMB_416	1.58786	0.77433	0.51039	1.95456	-1.10931	1	2	1	1	4	RIL
PMB_419	0.777781	0.623987	-0.113751	0.847544	-0.648989	2	2	2	1	3	RIL
PMB_420A	-0.0962888	0.202088	0.372489	0.551198	-0.204499	3	2	2	1	3	RIL
PMB_420B	-0.136907	0.224193	0.24662	0.61666	-0.102392	3	2	2	1	2	RIL
PMB_426	-0.130276	-0.0824075	-0.724884	-0.810239	0.553879	3	2	3	1	1	RIL
PMB_428	-0.175117	-0.152459	-0.515408	-0.652475	0.42751	3	2	3	1	1	RIL
PMB_433	0.697965	0.502832	-0.0675685	0.710948	-0.260484	2	2	2	1	3	RIL
PMB_437	0.138642	0.110024	0.379346	0.597716	0.021398	2	2	2	1	2	RIL
PMB_439	1.88819	0.792697	0.528776	1.90504	-1.47043	1	2	1	1	4	RIL
PMB_466	0.251602	0.317836	0.395868	0.317232	-0.29029	2	2	2	1	3	RIL
PMB_486	-0.677893	-0.346616	-0.144756	-1.15345	0.577522	3	2	3	1	1	RIL
PMB_495	-0.562419	0.0570969	0.719311	-0.298542	0.059203	3	2	3	1	2	RIL
PMB_498	-0.430665	-0.0846525	-0.0358386	-0.525094	0.262116	3	2	3	1	2	RIL
PMB_499A	0.637016	0.269592	0.224962	0.909825	-0.454581	2	2	2	1	3	RIL
PMB_499B	-0.504336	0.157628	0.0490282	-0.47166	0.252913	3	2	3	1	2	RIL
PMB_51	0.37056	0.372223	0.25244	0.447004	-0.147751	2	2	2	1	3	RIL
PMB_514	-0.48865	-0.0817347	0.199278	0.656133	0.265309	3	2	2	1	2	RIL
PMB_518	-0.461	-0.253943	0.0308022	-0.427548	0.349828	3	2	3	1	2	RIL
PMB_523	-0.260603	-0.250443	-0.224986	-0.132298	0.207277	3	2	3	1	2	RIL
PMB_524	-0.226797	-0.041541	-0.1149	-0.456001	0.336608	3	2	3	1	2	RIL
PMB_529	0.594747	0.510619	0.277493	0.594418	-0.320128	2	2	2	1	3	RIL
PMB_52A	1.15695	0.200005	-0.0480359	0.860241	-0.543106	2	2	2	1	3	RIL
PMB_52B	-1.06613	-0.339838	-0.103007	-1.4645	0.691138	3	2	3	1	1	RIL
PMB_53	-0.84376	-0.273147	-0.461378	-1.02748	0.501526	3	2	3	1	1	RIL
PMB_530	1.27751	0.769317	0.319954	1.47727	-0.975798	2	2	2	1	4	RIL
PMB_536	0.898153	0.500517	0.277165	0.876372	-0.581636	2	2	2	1	3	RIL
PMB_544	0.0854408	0.228419	-0.324981	-0.0793903	0.190441	2	2	3	1	2	RIL
PMB_55	-0.781809	-0.652354	0.0786182	-0.761685	0.557541	3	2	3	1	1	RIL
PMB_553	-0.433339	-0.033156	-0.048733	-0.434615	0.235564	3	2	3	1	2	RIL
PMB_559	-1.04776	-0.758823	-0.501542	-1.1127	0.639773	3	2	3	1	1	RIL
PMB_566	-0.88799	-0.0762625	-0.54734	-1.08174	0.522751	3	2	3	1	1	RIL
PMB_567-1	-1.17734	-0.465917	-0.656757	-1.38098	0.72402	3	2	3	1	1	RIL
PMB_570	-1.18002	-0.681725	-0.15443	-1.05925	0.639397	3	2	3	1	1	RIL
PMB_579	-1.51526	-0.748022	-0.686909	-1.72946	0.880671	3	2	3	1	1	RIL
PMB_586	-0.155214	0.216343	-0.0681719	-0.049009	0.090382	3	2	3	1	2	RIL
PMB_597	1.54274	0.707025	0.717265	1.80578	-1.29332	1	2	1	1	4	RIL
PMB_599-2	2.37751	0.58262	1.00019	2.85935	-2.02877	1	1	1	1	4	RIL
PMB_601	0.635946	0.467652	0.417662	0.963252	-0.306322	2	2	2	1	3	RIL
PMB_602	0.132124	0.179568	-0.411804	-0.0423314	0.099211	2	2	3	1	2	RIL
PMB_604	-0.817684	-0.386183	-0.62656	-1.18574	0.637381	3	2	3	1	1	RIL
PMB_605	-0.142978	0.0257778	-0.1666	-0.205462	0.184709	3	2	3	1	2	RIL
PMB_606-2	-0.974286	-0.569414	0.237742	-0.140868	0.678037	3	2	3	1	1	RIL
PMB_61	-0.929034	-0.200234	-0.218088	-0.833099	0.55832	3	2	3	1	1	RIL
PMB_617	-0.273213	-0.668744	-0.207006	-0.499508	0.368956	3	2	3	1	2	RIL
PMB_619	0.144519	0.203941	-0.0788011	0.392716	-0.034408	2	2	2	1	2	RIL
PMB_622A	0.820933	0.200905	0.287094	1.08175	-0.315565	2	2	2	1	3	RIL
PMB_622B	-0.0386443	0.211715	0.277333	0.121164	-0.113892	3	2	3	1	2	RIL
PMB_625	0.289649	0.211386	0.23171	0.341302	-0.215772	2	2	2	1	3	RIL
PMB_628A	0.7656	0.416854	0.563889	1.32935	-0.762155	2	2	2	1	3	RIL
PMB_628B	1.31363	0.410756	0.788721	1.69267	-1.05462	1	1	1	1	4	RIL
PMB_631	-0.520748	-0.156223	0.31801	-0.0783201	0.171358	3	2	3	1	2	RIL
PMB_646	-1.13932	-0.736378	-0.0957911	-0.680764	0.490418	3	2	3	1	1	RIL
PMB_649	0.325801	0.0873099	-0.0872144	0.305441	0.054633	2	2	2	1	2	RIL
PMB_650	-0.526522	-0.0826903	-0.2224	-0.49929	0.446045	3	2	3	1	1	RIL
PMB_651	0.364158	0.311185	-0.0708372	0.482654	-0.127583	2	2	2	1	3	RIL
PMB_653	-1.90723	-2.03392	-0.484841	-2.00013	0.981945	3	2	3	2	1	RIL
PMB_658	-0.406546	-0.194678	0.124824	-0.209616	0.303701	3	2	3	1	2	RIL
PMB_664	1.10163	0.510205	1.02522	2.18129	-0.901421	2	1	1	1	3	RIL
PMB_665	0.685706	0.514734	0.110067	0.953063	-0.378982	2	2	2	1	3	RIL
PMB_674	0.235373	0.389961	0.0550175	0.0774028	0.004668	2	2	3	1	2	RIL
PMB_675A	1.0461	0.437587	0.376152	1.0094	-1.03683	2	2	2	1	4	RIL
PMB_675B	0.502611	0.354457	-0.145483	0.160327	-0.363906	2	2	3	1	3	RIL
PMB_72	0.289162	0.27667	0.00859842	0.153783	-0.021627	2	2	3	1	2	RIL
PMB_79-1	-0.037157	0.145623	-0.313523	-0.0718195	-0.013878	3	2	3	1	2	RIL
PMB_81	0.379234	0.28352	-0.369064	0.0460499	0.115311	2	2	3	1	2	RIL
PMB_89	0.758805	0.496496	0.392653	1.23747	-0.369277	2	2	2	1	3	RIL
PMB_90-1	1.18032	0.45408	0.237412	1.16951	-0.651595	2	2	2	1	3	RIL
PMB_90-3	0.44776	0.314579	0.364203	0.978084	-0.340655	2	2	2	1	3	RIL
PMB_91	0.789843	0.490358	-0.0490569	0.646107	-0.253774	2	2	2	1	3	RIL
*Higher DGC-class means higher resistance

## Sheet: MAP Martin 1
Trait	Chr	Pos (cM)	LOD	Alpha	QTL Peak	p-value	% Variance Explained by QTL Add. Model	Estimated Additive Effects	S.E of Estimated Effects	Closer SNP to QTL Peak	Closer SNP Position in bp HanXRQ v1	CI Left Marker (-1 LOD Drop)	CI LM pos	CI Right Marker (-1 LOD Drop)	CI RM pos	CI LM Position in bp	CI RM Position in bp	Interval in Mbp	Interval in cM	Scantwo Significance
DI.Flw	10.1	0	7.72	0.01	*86660_20	0	0.1913	-0.36435	0.05612	*86660_20	206113358	*86660_20	0	*85448_8	28.3185	206113358	177131107	-28.9823	28.3185
DI.Flw	17	222	5.9	0.01	*159418_28	0.0004	0.12167	-0.29494	0.05697	*159418_28	171251880	*155787_42	218.569	*159430_35	235.583	103758001	171446989	67.689	17.0139
DI.Flw	8	217	4.03	0.01	*65547_16	0.01	0.08183	-0.2396	0.05643	*63838_12	127207823	*62686_29	191.37	*63166_57	267.567	108336096	115257798	6.9217	76.1964
DI.Flw	14	84.2	3.88	0.05	*130229_40	0.0136	0.0837	-0.23912	0.05569	*130229_40	52622198	*128110_60	0	*131433_12	100.321	24703317	68802523	44.0992	100.321
DI.AUDPC	10.1	0	7.88	0.01	*86660_20	0	0.18599	-0.21641	0.03339	*86780_47	208801335	*86706_53	23.1873	*85448_8	28.3185	207502682	177131107	-30.3716	5.13122
DI.AUDPC	17	222	5.59	0.01	*159418_28	0.001	0.111415	-0.16859	0.0336	*159418_28	171251880	*155787_42	218.569	*159430_35	235.583	103758001	171446989	67.689	17.0139
DI.AUDPC	8	265	4.41	0.01	c8.loc265	0.0046	0.10396	-0.18494	0.03816	*63166_57	115257798	*122529_64	248.558	*63166_57	267.567	87971212	115257798	27.2866	19.0088
DI.AUDPC	14	22.6	3.35	0.05	*129783_18	0.0466	0.09213	-0.15238	0.0334	*131613_35	71481739	*128110_60	0	*123685_51	137.067	24703317	109830493	85.1272	137.067
DS.Gf	10.1	25.1	5.41	0.01	*86780_47	0.001	0.1479	-0.14991	0.03145	*86780_47	208801335	*86660_20	0	*85448_8	28.3185	206113358	177131107	-28.9823	28.3185
DS.Gf	17	221.7	4.33	0.01	*159418_28	0.0054	0.1226	-0.13712	0.0316	*159418_28	171251880	*156397_57	133.117	*159642_55	225.423	111439463	175611987	64.1725	92.3053
bDS.Gf	10.1	0	7.66	0.01	*86660_20	0	0.2096	-0.46656	0.07159	*86660_20	206113358	*86660_20	0	*85448_8	28.318	206113358	177131107	-28.9823	28.318
bDS.Gf	17	222	7	0.01	*159418_28	0	0.17577	-0.43032	0.0721	*159418_28	171251880	*155787_42	218.569	*159642_55	225.423	103758001	175611987	71.854	6.8538
bDS.Gf	14	22.6	3.47	0.05	*129783_18	0.0346	0.07567	-0.28118	0.0718	*129783_18	47885041	*147486_6	16.0026	*128737_26	82.5121	136598120	34026115	-102.572	66.5095
PC1	10.1	0	7.59	0.01	*86660_20	0	0.16048	-1.5034	0.2711	*86780_47	208801335	*86660_20	0	*85448_8	28.3185	206113358	177131107	-28.9823	28.3185
PC1	17	222	5.5	0.01	*159418_28	0.001	0.14979	-1.4665	0.2737	*159418_28	171251880	*155787_42	218.569	*159430_35	235.583	103758001	171446989	67.689	17.0139
PC1	13	64.7	3.54	0.05	*121588_42	0.0302	0.07337	1.0095	0.2692	*121588_42	72945739	*120261_10	9.94051	*120874_41	76.3429	51465783	59856614	8.39083	66.4024
			4.15	Alpha 1%						86815_34	209455139
			3.3	Alpha 5%											CHR10 span	206113358	177131107	28.9823
															CHR17 span	103758001	171446989	-67.689
															CHR14 span	24703317		24.7033
															CHR08 span	99532886	111038655	-11.5058
															CHR08 span	99532886	103092889	-3.56
															CHR13 span	51465783	59856614	-8.39083

## Sheet: Table S3
Supplementary Table S3. Number of tag-SNPs included in the GWAS analysis. Reference Genome HanXRQ.v1
Chromosome	Chr. Range	Chr. Length (Mb)	tag-SNPs	Kb/SNP	SNP/Mb
1	1 - 153987700	153.988	611	252.026	3.96785
2	1 - 180828765	180.829	671	269.491	3.71069
3	1 - 151617556	151.618	497	305.066	3.27798
4	1 - 161031654	161.032	443	363.503	2.75101
5	1 - 197216822	197.217	787	250.593	3.99053
6	1 - 93464543	93.4645	239	391.065	2.55712
7	1 - 93504191	93.5042	286	326.938	3.05869
8	1 - 137927577	137.928	640	215.512	4.64012
9	1 - 188903371	188.903	605	312.237	3.2027
10	1 - 221628353	221.628	984	225.232	4.43987
11	1 - 151569533	151.57	374	405.266	2.46751
12	1 - 149781733	149.782	384	390.057	2.56373
13	1 - 177534292	177.534	701	253.259	3.94853
14	1 - 157047209	157.047	539	291.368	3.43209
15	1 - 154185690	154.186	460	335.186	2.98342
16	1 - 169774601	169.775	809	209.857	4.76514
17	1 - 193273972	193.274	836	231.189	4.32547
Unmapped	-	-	22	-	-
TOTAL			9888
Average			580.353	295.756	3.53426

## Sheet: Table S4
Supplementary Table S4. Mixed linear models Inflation factor by trait
Model	DI.Flw	DI.AUDPC	DS.Gf	bDS.Gf	PC1	Number of Associated SNPs by Trait (DI.Flw/DI.AUDPC/DS.Gf/bDS.Gf/PC1)	Avg Inflation Factor
PMA_Q + K + CMS	1.02399	1.04899	0.994986	1.01686	0.978804	3 / 8 / 2 / 2 / 1	1.01273
PMA + Q	1.02399	1.04899	0.994986	1.01686	0.978804	3 / 8 / 2 / 2 / 1	1.01273
PMA Q + CMS	1.02399	1.04899	0.994986	1.01686	0.978804	3 / 8 / 2 / 2 / 1	1.01273
PMA Q + K	1.02399	1.04899	0.994986	1.01686	0.978804	3 / 8 / 2 / 2 / 1	1.01273
PMA + K	1.01325	0.994142	0.939561	1.00676	0.967713	5 / 10 / 15 / 6 / 1	0.984285
PMA K + CMS	1.01323	0.994142	0.93934	1.00691	0.967713	5 / 10 / 15 / 6 / 1	0.984266
PMA CMS	1.01323	0.993735	0.93934	0.968006	1.00604	5 / 10 / 15 / 6 / 1	0.98407

## Sheet: Table S5
Supplementary Table S5. Number of polymorphic SNPs for the biparental mapping population PAC2 x RHA439. Reference Genome HanXRQ.v1
Chromosome	Chromosome range	Chr. Length (Mb)	Number of SNPs	Kb/SNP	SNP/Mb	Number of SNPs with no segregation distortion
1	1 - 153987700	153.988	155	993.469	1.00657	130
2	1 - 180828765	180.829	191	946.747	1.05625	144
3	1 - 151617556	151.618	121	1253.04	0.798061	85
4	1 - 161031654	161.032	113	1425.06	0.701725	54
5	1 - 197216822	197.217	118	1671.33	0.598326	92
6	1 - 93464543	93.4645	120	778.871	1.28391	112
7	1 - 93504191	93.5042	99	944.487	1.05878	127
8	1 - 137927577	137.928	200	689.638	1.45004	147
9	1 - 188903371	188.903	185	1021.1	0.979337	121
10	1 - 221628353	221.628	85	2607.39	0.383525	49
11	1 - 151569533	151.57	64	2368.27	0.422248	49
12	1 - 149781733	149.782	134	1117.77	0.894635	111
13	1 - 177534292	177.534	148	1199.56	0.833642	101
14	1 - 157047209	157.047	157	1000.3	0.999699	165
15	1 - 154185690	154.186	93	1657.91	0.603169	53
16	1 - 169774601	169.775	57	2978.5	0.335739	31
17	1 - 193273972	193.274	252	766.96	1.30385	198
Unmapped			2
TOTAL			2294			1769
Average			134.824	1377.67	0.865265

## Sheet: Table S6  
Supplementary Table S6. Linkage map metrics
Linkage Group	SIZE (cM)	Number of SNPs Number	Number of SNPs within the same homologous chromosome in HanXRQ.v1	% Corr (LG vs REF)	Synteny	Larger Gaps (cM)
1	320.275	130	118	0.912826	0.907692
2	305.237	144	130	0.662496	0.902778
3	199.609	85	74	0.603977	0.870588	22.38
4	168.073	54	48	0.850056	0.888889
5	269.156	92	90	0.657651	0.978261	23.89
6	250.162	112	101	0.890727	0.901786
7	278.606	127	81	0.835835	0.637795
8	270.685	147	140	0.867537	0.952381
9	344.133	121	120	0.456871	0.991736	29.08
10	112.687	49	49	0.896812	1	42.99
11	124.441	49	49	0.802718	1
12	180.103	111	100	0.765822	0.900901
13	227.61	101	98	0.904413	0.970297
14	348.506	165	141	0.680994	0.854545
15	121.416	53	45	0.948549	0.849057
16	151.738	31	31	0.977213	1	54.61
17	362.816	198	182	0.83336	0.919192
Total	4035.25	1769
Average				0.796933	0.913288

## Sheet: Table S7
Supplementary Table S7. Extended summary of Composite Interval Mapping (CIM) results for the PAC2 x RHA439 population
Trait	Chr	Pos (cM)	LOD	Alpha	QTL Peak	p-value	% Variance Explained by QTL Add. Model	Estimated Additive Effects	S.E of Estimated Effects	QTL Name	Closest SNP to the refined QTL Peak	Pos (cM)	Closest SNP Position in bp HanXRQ v1	CI Left Marker (-1 LOD Drop)	CI Left Marker Position (-1 LOD Drop)	CI Right Marker (-1 LOD Drop)	CI Right Marker Position (-1 LOD Drop)	CI LM Position in bp	CI RM Position in bp	Interval in Mbp	Interval in cM
DI.Flw	10	75.7	2025-08-07	0.01	*86923_8	0	0.2022	-374	54	qSVW-10.1	*86706_53	59	207502682	*86780_47	57.75	*86671_64	76.72	208801335	206507188	-2.29	18.98
DI.Flw	17	258	5.96	0.01	*159418_28	0.0002	0.117	-296	56	qSVW-17.1	*159418_28	259	171251880	*159430_35	255.23	*159403_47	269.18	171446989	171044897	-0.4	13.94
DI.Flw	14	119.8	4.77	0.01	*129783_18	0.0028	0.1289	-300	54	qSVW-14.1	*129783_18	119	47885041	*128318_22	115.36	*128976_5	123.01	27782548	37719777	9.94	7.65
DI.Flw	8	220	2025-04-04	0.05	*65547_16	0.0114	0.0944	-257	55	qSVW-08.1	*63838_12	238	127207823	*62994_21	117.84	*63166_57	270.69	112618595	115257798	2.64	152.84
DI.AUDPC	10	57.7	7.74	0.01	*86780_47	0	0.2028	-229	34	qSVW-10.1	*86780_47	58	208801335	*86780_47	52	*86671_64	76.72	208801335	206507188	-2.29	24.72
DI.AUDPC	17	258.9	2025-07-05	0.01	*159418_28	0.0002	0.1336	-185	33	qSVW-17.1	*159430_35	257	171446989	*158260_38	134.61	*159642_55	262.59	148902539	175611987	26.71	127.98
DI.AUDPC	8	265	2025-07-04	0.01	*63166_57	0.0036	0.1082	-203	41	qSVW-08.2	*63166_57	264	115257798	*122529_64	251.68	*63166_57	270.69	87971212	115257798	27.29	2025-01-19
DI.AUDPC	14	64.8	3.49	0.05	*131613_35	0.0364	0.0878	-149	33	qSVW-14.1	*129783_18	119	47885041	*128318_22	115.36	*128976_5	123.01	27782548	37719777	9.94	7.65
DS.Gf	10	56	5.62	0.01	*86780_47	0.0004	0.1524	-164	34	qSVW-10.1	*86780_47	57.7	208801335	*86780_47	45	*86791_36	78.73	208801335	209009890	0.21	33.73
DS.Gf	17	259	4.13	0.01	*159418_28	0.0096	0.1127	-132	32	qSVW-17.1	*159418_28	258	171251880	*161744_19	125	*159642_55	262	26341449	175611987	149.27	137
bDS.Gf	10	75.7	7.33	0.01	*86923_8	0	0.2067	-460	71	qSVW-10.1	*86923_8	75.7	211290639	*86780_47	48	*86791_36	78.73	208801335	209009890	0.21	30.73
bDS.Gf	17	259	7	0.01	*159418_28	0	0.1873	-445	72	qSVW-17.1	*159418_28	258.9	171251880	*159430_35	255.23	*159642_55	262.59	171446989	175611987	4.16	7.35
bDS.Gf	14	119.8	3.78	0.05	*129783_18	0.0204	0.084	-295	71	qSVW-14.1	*129783_18	119.8	47885041	*129347_17	60.47	*131433_12	127.43	42634273	68802523	26.17	66.96
PC1	10	77.7	2025-06-07	0.01	*86660_20	0	0.176	-1578	258	qSVW-10.1	*86780_47	57.7	208801335	*86780_47	48	*86791_36	78.73	208801335	209009890	0.21	30.73
PC1	17	259	2025-08-05	0.01	*159418_28	0.0002	0.1559	-1502	261	qSVW-17.1	*159418_28	259	171251880	*22425_23	242.64	*161248_38	329.77	158781113	210241281	51.46	87.13
PC1	14	119.8	3.84	0.05	*129783_18	0.0172	0.0747	-1034	259	qSVW-14.1	*129783_18	119.8	47885041	*128318_22	115.36	*128976_5	123.01	27782548	37719777	9.94	7.65
PC1	13	52.7	3.36	0.05	*121588_42	0.047	0.0633	942	257	qSVW-13.1	*121588_42	53	72945739	*119379_44	15.23	*123109_44	114.12	3867495	98814235	94.95	98.89

## Sheet: Table S8
Supplementary Table S8. Comparison of QTL associated SNPs obtained by GWAS and CIM
Trait	Chromosome	QTL Associated SNP	Position in bp (HanXRQ.v1)	Method	Distance between GWAS and CIM associarted SNPs (Mb)	Size of regions delimited by both approaches (Mb)
DI.Flw	8	6824*	19474689	GWAS
DI.Flw	8	63838_12	127207823	CIM
DI.Flw	10	9300	59101609	GWAS	149.7
DI.Flw	10	10511	201901887	GWAS	5.6	7.31
DI.Flw	10	86706_53	207502682	CIM	↕
DI.Flw	10	10561	209211855	GWAS	0.41
DI.Flw	14	129783_18	47885041	CIM
DI.Flw	17	159418_28	171251880	CIM
DI.AUDPC	8	6824	19474689	GWAS	95.7	95.7
DI.AUDPC	8	7394	76546603	GWAS	38.7
DI.AUDPC	8	63166_57	115257798	CIM	↑
DI.AUDPC	9	8537	137675420	GWAS
DI.AUDPC	10	10452	196358971	GWAS	9.75	12.85
DI.AUDPC	10	10484	199022192	GWAS	7.09
DI.AUDPC	10	10511	201901887	GWAS	4.21
DI.AUDPC	10	10513	201944131	GWAS	4.17
DI.AUDPC	10	86780_47	208801335	CIM	↕
DI.AUDPC	10	10561	209211855	GWAS	2025-10-03
DI.AUDPC	14	129783_18	47885041	CIM
DI.AUDPC	17	159430_35	171446989	CIM
DS.Gf	10	9300	59101609	GWAS
DS.Gf	10	10511	201901887	GWAS	6.9	6.9
DS.Gf	10	86780_47	208801335	CIM	↑
DS.Gf	17	159418_28	171251880	CIM
bDS.Gf	8	6824	19474689	GWAS
bDS.Gf	10	10511	201901887	GWAS	9.39	9.39
bDS.Gf	10	86923_8	211290639	CIM	↑
bDS.Gf	14	129783_18	47885041	CIM
bDS.Gf	17	159418_28	171251880	CIM
PC1	10	10511	201901887	GWAS	6.9	6.9
PC1	10	86780_47	208801335	CIM	↑
PC1	13	121588_42	72945739	CIM
PC1	14	129783_18	47885041	CIM
PC1	17	159418_28	171251880	CIM
*Did not map to Chr8 in HanXRQ.v2

## Sheet: Table S9 
Supplementary Table S9. Cross-referenced genomic positions of QTL-associated SNPs across available reference genomes
Method	SNP	HanXRQ.v1	HanXRQ.v2	HA412-HO
GWAS
	7394	HanXRQChr08_76546603	HanXRQr2Chr08_60565151	Ha412HOChr08-63376994|Ha412HOChr08-63353634
	9300	HanXRQChr10_59101609	HanXRQr2Chr08_154480883	Ha412HOChr08-164377787
	8537	HanXRQChr09_137675420	HanXRQr2Chr09_124441742	Ha412HOChr09-130630298
	10484	HanXRQChr10_199022192	HanXRQr2Chr10_151936129	Ha412HOChr14-36751375
	10511	HanXRQChr10_201901887	HanXRQr2Chr10_154638964	Ha412HOChr10-162588666|Ha412HOChr05-167283693
	10513	HanXRQChr10_201944131	HanXRQr2Chr10_154681208	Ha412HOChr10-162632408
	10452	HanXRQChr10_196358971	HanXRQr2Chr10_155523039	Ha412HOChr10-163428203
	10561	HanXRQChr10_209211855	HanXRQr2Chr10_159899673	Ha412HOChr11-150640052
	6824	HanXRQChr08_19474689	HanXRQr2Chr11_89733249	Ha412HOChr11-94832982
CIM
	63166_57	HanXRQChr08_115257798	HanXRQr2Chr08_97375604	Ha412HOChr08-103874699
	63838_12	HanXRQChr08_127207823	HanXRQr2Chr08_110174623	Ha412HOChr08-117220010
	86706_53	HanXRQChr10_207502682	HanXRQr2Chr10_158829261	Ha412HOChr10-166914654
	86780_47	HanXRQChr10_208801335	HanXRQr2Chr10_159456303	Ha412HOChr10-167602486
	86923_8	HanXRQChr10_211290639	HanXRQr2Chr10_162279227	Ha412HOChr15-123852596|Ha412HOChr06-88236182
	121588_42	HanXRQChr13_72945739	HanXRQr2Chr13_69318860	Ha412HOChr13-71601041
	129783_18	HanXRQChr14_47885041	HanXRQr2Chr14_48685578	Ha412HOChr14-54816158
	159430_35	HanXRQChr17_171446989	HanXRQr2Chr17_159580342	Ha412HOChr17-167905382
	159418_28	HanXRQChr17_171251880	HanXRQr2Chr17_160161466	Ha412HOChr17-168447613

[truncated: 4 more sheets: Table S10, Table S11, Table S12, Table S13]
